# Supplementary material for: Ovine HSP90AA1 Expression Rate Is Affected by Several SNPs at the Promoter under Both Basal and Heat Stress Conditions
Source: PLoS One. 2013 Jun 24;8(6):e66641. doi: 10.1371/journal.pone.0066641 (PMC3691178; doi:10.1371/journal.pone.0066641)
Supplement: Table S4 — Genotype contrasts of SNP G/C−660. Estimates, standard error (SE), t values and p values of significant contrasts among genotypes G/C−660 of the HSP90AA1 gene promoter normalized with HSP90AB1 in each treatment (Control, July and August). Also Fold change (FC) and the 95% FC confidence interval (FCup-FClow) are included. (XLSX) [file pone.0066641.s007.xlsx]

## Sheet: Table S4
Contast	Treatment	Estimate	SE	t value	Pr > |t|	FC	Fcup	Fcdown
CC/CG	August	-0.265	0.07417	-3.57	0.0004	1.20164	1.32903	1.08645
CC/GG	August	-0.2826	0.07412	-3.81	0.0001	1.21639	1.34525	1.09986
CC/GG	Control	-0.1457	0.07375	-1.98	0.0484	1.10627	1.22285	1.0008
CG/GG	Control	-0.4948	0.06431	-7.69	<.0001	1.40913	1.53778	1.29124
