# Supplementary material for: Ovine HSP90AA1 Expression Rate Is Affected by Several SNPs at the Promoter under Both Basal and Heat Stress Conditions
Source: PLoS One. 2013 Jun 24;8(6):e66641. doi: 10.1371/journal.pone.0066641 (PMC3691178; doi:10.1371/journal.pone.0066641)
Supplement: Table S7 — Predicted transcription factor binding sites from TESS software. (XLSX) [file pone.0066641.s010.xlsx]

## Sheet: Table S7
SNP	Transcription Factor	DNA binding sequence	Reference
-660 ggacccccc[C /G]aaacccct	HSE	Gaaa	Heat shock element. Csermely et al.1998
-601 cctgtgaca[A/C]gggac
-528 -524 -522 ggccc[A/G]tag[G/T ]c[G/A]ggggg	Sp1/ER-alpha Sp1 STRE	[A/G]tagGcA c[A/G]tagGc[G/A]g TcAggggg	Regulation of gene expression. Csermely et al.1998; von Boehmer and Nolting 2008 Regulation of gene expression. Csermely et al.1998; von Boehmer and Nolting 2008 Stress-response element (yeast). Csermely et al.1998
-468 cgctt[G/T ]aaccacc	HSF MNB1a/Dof2/Dof3/PBF	Gaa cttT	Heat schock factor. Csermely et al.1998 Maize (homolog ZNF395 human). Binds Sp1. Response to oxidative stress. Lal et al. 2001
-444 tttacttttct[A/G ]gacttc	HSE HSF	ttctAga tttct[A/G]ga	Heat shock element. Csermely et al.1998 Heat schock Factor. Csermely et al.1998
